# Supplementary material for: Homo- and hetero-dimeric subunit interactions set affinity and efficacy in metabotropic glutamate receptors
Source: Nat Commun. 2023 Dec 13;14:8288. doi: 10.1038/s41467-023-44013-4 (PMC10719366; doi:10.1038/s41467-023-44013-4)
Supplement: Supplementary file 4 — Source Data [file 41467_2023_44013_MOESM4_ESM.zip]

Archive with 13 entries (13 files):
- Fig 1 source-1.opj
- Fig 1 source-2.opj
- Fig 2 source-1.opj
- Fig 2 source-2.opj
- Fig 3 source-1.unk
- Fig 3 source-2.opj
- Fig 4 source-1.unk
- Fig 4 source-2.unk
- Fig 5 source-1.opj
- Fig 6 source-1.unk
- Fig 6 source-2.unk
- Fig 6 source-3.unk
- Fig 7 source-1.unk
